# Supplementary material for: Development and Validation of a Novel Gas-Washing Bottle Incubation System (GBIS) for Monitoring Microbial Growth in Liquid Media Under Well-Controlled Modified Atmosphere Conditions
Source: Foods. 2024 Nov 21;13(23):3723. doi: 10.3390/foods13233723 (PMC11640465; doi:10.3390/foods13233723)
Supplement: Supplementary file 1 [file foods-13-03723-s001.zip]

Archive with 1 entries (1 files):
- foods-3318053-supplementary.pdf
